# Supplementary material for: Integrating phylogeographic patterns of microsatellite and mtDNA divergence to infer the evolutionary history of chamois (genus Rupicapra)
Source: BMC Evol Biol. 2010 Jul 22;10:222. doi: 10.1186/1471-2148-10-222 (PMC2923631; doi:10.1186/1471-2148-10-222)
Supplement: Additional file 1 — GenBank accession numbers of mitochondrial sequences. [file 1471-2148-10-222-S1.XLS]

## Sheet: Additional1
Additional file 1 – GenBank accession numbers of mitochondrial sequences.
Cytochrome b (cytb)		NADH Dehidrogenase subunit 1 (ND)		12S ribosomal RNA gene (12S)		tRNA proline (PRO)		Control Region (CR)
haplotype	GenBank accesión number	haplotype	GenBank accesión number	haplotype	GenBank accesión number	haplotype	GenBank accesión number	haplotype	GenBank accesión number
cytb-01	EU836150	ND01	GU951809	12S01	GU951833	PRO01	GU951830	CR01	GU951843
cytb-02	EU836151	ND02	GU951810	12S02	GU951834	PRO02	GU951831	CR02	GU951844
cytb-03	EU836152	ND03	GU951811	12S03	GU951835	PRO03	GU951832	CR03	GU951845
cytb-04	EU836153	ND04	GU951812	12S04	GU951836			CR04	GU951846
cytb-05	EU836154	ND05	GU951813	12S05	GU951837			CR05	GU951847
cytb-06	EU836155	ND06	GU951814	12S06	GU951838			CR06	GU951848
cytb-07	EU836156	ND07	GU951815	12S07	GU951839			CR07	GU951849
cytb-08	EU836157	ND08	GU951816	12S08	GU951840			CR08	GU951850
cytb-09	EU836158	ND09	GU951817	12S09	GU951841			CR09	GU951851
cytb-10	EU836159	ND10	GU951818	12S10	GU951842			CR10	GU951852
cytb-11	EU836160	ND11	GU951819					CR11	GU951853
cytb-12	EU836161	ND12	GU951820					CR12	GU951854
cytb-16	EU836163	ND13	GU951821					CR13	GU951855
cytb-17	EU836164	ND14	GU951822					CR14	GU951856
cytb-18	EU836165	ND15	GU951823					CR15	GU951857
cytb-19	EU836166	ND16	GU951824					CR16	GU951858
cytb-20	EU836167	ND17	GU951825					CR17	GU951859
cytb-21	EU836168	ND18	GU951826					CR18	GU951860
		ND19	GU951827					CR19	GU951861
		ND20	GU951828					CR20	GU951862
		ND21	GU951829					CR21	GU951863
								CR22	GU951864
								CR23	GU951865
								CR24	GU951866
								CR25	GU951867
								CR26	GU951868
								CR27	GU951869
								CR28	GU951870
								CR29	GU951871
								CR30	GU951872
								CR31	GU951873
								CR32	GU951874
								CR33	GU951875
								CR34	GU951876
								CR35	GU951877
								CR36	GU951878
								CR37	GU951879
								CR38	GU951880
								CR39	GU951881
								CR40	GU951882
								CR41	GU951883
								CR42	GU951884
								CR43	GU951885
								CR44	GU951886
								CR45	GU951887
								CR46	GU951888
								CR47	GU951889
								CR48	GU951890
								CR49	GU951891
								CR50	GU951892
								CR51	GU951893
								CR52	GU951894
								CR53	GU951895
								CR54	GU951896
								CR55	GU951897
								CR56	GU951898
								CR57	GU951899
								CR58	GU951900
								CR59	GU951901
								CR60	GU951902
								CR61	GU951903
								CR62	GU951904
								CR63	GU951905
								CR64	GU951906
								CR65	GU951907
								CR66	GU951908
								CR67	GU951909
								CR68	GU951910
								CR69	GU951911
								CR70	GU951912
								CR71	GU951913
								CR72	GU951914
								CR73	GU951915
								CR74	GU951916
