# Supplementary material for: Integrating phylogeographic patterns of microsatellite and mtDNA divergence to infer the evolutionary history of chamois (genus Rupicapra)
Source: BMC Evol Biol. 2010 Jul 22;10:222. doi: 10.1186/1471-2148-10-222 (PMC2923631; doi:10.1186/1471-2148-10-222)
Supplement: Additional file 2 — Estimates of diversity for each nuclear microsatellite/population pair. n, number of individuals analysed; A, number of alleles, in brackets PA, number of private alleles; Range, allelic size range; Rs, allelic richness (calculated based on a minimum sample size of 7 diploid individuals). Ho, observed heterozygosity; He, expected heterozygosity. Values departing from Hardy-Weinberg, after Bonferroni correction, are shown in bold (p < 0.05 in both cases). [file 1471-2148-10-222-S2.XLS]

## Sheet: Additional2
Additional file 2 - Estimates of diversity for each nuclear microsatellite/population pair.
n, number of analysed individuals
A, number of alleles, in brackets PA, number of private alleles
Range, allelic size range
Rs: allelic richness (calculated based on a minimum sample size of 7 diploid individuals)
Ho, observed heterozigosity;
He, expected heterozigosity.
Values departing from Hardy-Weinberg, after Bonferroni correction, are shown in bold (p <0.05 in both cases).
	parva	pyrenaica	ornata	cartusiana	rupicapraW	rupicapraE	tatrica	carpatica	balcanica	asiatica	caucasica
SR-CRSP-1
n	40	41	12	8	20	11	10	17	9	1	10
A (PA)	5 (1)	6	1 (1)	3	4	3	1	3 (1)	3	2	2
Range	136-146	132-148	144	130-148	130-142	130-134	130	122-132	130-140	130-140	130-138
Rs	3.48	4.28	1.00	2.99	3.77	2.96	1.00	2.80	2.74	-	1.70
Ho	0.675	0.756	0.000	0.500	0.600	0.636	0.000	0.412	0.333	1000	0.100
He	0.686	0.712	0.000	0.508	0.683	0.550	0.000	0.465	0.307	-	0.100
SR-CRSP-3
n	40	41	12	8	20	11	10	17	9	1	10
A (PA)	2	2	1	1	2	2	1	2	2	1	1
Range	110-112	110-112	112	112	110-112	110-112	112	110-112	110-112	112	112
Rs	1.32	1.98	1.00	1.00	1.58	1.96	1.00	1.81	2.00	-	1.00
Ho	0.050	0.463	0.000	0.000	0.100	0.273	0.000	0.176	0.444	0.000	0.000
He	0.049	0.360	0.000	0.000	0.097	0.247	0.000	0.166	0.523	-	0.000
SR-CRSP-4
n	40	41	12	8	20	11	10	17	9	0	10
A (PA)	2	2	1	1	2	1	2	1	1	NoData	1
Range	180-182	180-182	182	182	180-182	182	180-182	182	182	NoData	182
Rs	1.84	1.98	1.00	1.00	1.74	1.00	1.70	1.00	1.00	NoData	1.00
Ho	0.225	0.341	0.000	0.000	0.150	0.000	0.100	0.000	0.000	NoData	0.000
He	0.202	0.347	0.000	0.000	0.142	0.000	0.100	0.000	0.000	NoData	0.000
SR-CRSP-5
n	40	41	12	8	20	11	10	17	9	1	10
A (PA)	3	3	2	4	6	5	4	3	4	1	2
Range	163-169	165-169	161-163	163-171	155-171	163-171	155-171	155-165	155-169	155	155-169
Rs	2.95	2.17	1.58	3.75	4.72	4.59	3.32	2.98	3.96	-	1.70
Ho	0.500	0.561	0.083	0.750	0.600	0.818	0.300	0.529	0.889	0.000	0.100
He	0.632	0.485	0.083	0.617	0.726	0.775	0.363	0.608	0.725	-	0.100
SR-CRSP-6
n	40	41	12	8	20	11	10	17	9	1	10
A (PA)	4 (1)	5 (2)	1	1	2	2	2	2	2	1	1
Range	145-151	143-153	147	141	139-141	139-141	139-141	139-141	139-141	139	139
Rs	3.80	4.46	1.00	1.00	2.00	1.64	1.98	1.90	2.00	-	1.00
Ho	0.625	0.561	0.000	0.000	0.500	0.091	0.300	0.235	0.222	0.000	0.000
He	0.707	0.747	0.000	0.000	0.501	0.091	0.268	0.214	0.471	-	0.000
SR-CRSP-8
n	40	41	12	8	20	11	10	17	9	1	10
A (PA)	7 (1)	6	1	5 (1)	8	5	3	8	7 (1)	2	5
Range	219-233	221-233	231-231	223-245	221-245	223-243	231-243	223-243	223-247	235-239	235-245
Rs	4.79	4.69	1.00	4.87	6.38	4.58	2.70	5.83	6.68	-	4.54
Ho	0.800	0.610	0.000	0.875	0.850	0.727	0.600	0.529	0.444	1000	0.700
He	0.722	0.754	0.000	0.800	0.859	0.740	0.563	0.806	0.889	-	0.700
SR-CRSP-9
n	40	41	12	8	20	11	10	17	9	1	10
A (PA)	1	1	1	1	4	4	2	3 (1)	5 (1)	1	6 (2)
Range	126	126	130	130	126-132	126-132	128-130	128-136	126-138	132	116-134
Rs	1.00	1.00	1.00	1.00	3.42	3.86	2.00	2.62	4.74	-	5.30
Ho	0.000	0.000	0.000	0.000	0.600	0.727	0.500	0.294	0.778	0.000	0.700
He	0.000	0.000	0.000	0.000	0.622	0.658	0.521	0.316	0.778	-	0.779
SR-CRSP-11
n	40	41	12	8	20	11	10	17	9	1	10
A (PA)	5	6 (1)	1	3	5	4	2	6	7 (1)	2	4
Range	117-125	115-125	121	119-125	119-127	119-125	117-121	117-127	117-133	117-123	117-125
Rs	4.32	4.66	1.00	2.87	4.08	3.96	2.00	4.75	6.03	-	3.62
Ho	0.550	0.683	0.000	0.375	0.650	0.818	0.500	0.647	0.778	1000	0.600
He	0.742	0.720	0.000	0.342	0.741	0.745	0.479	0.683	0.693	-	0.647
SR-CRSP-12
n	40	41	12	8	20	11	10	17	9	1	10
A (PA)	7	7	1	5	9	7	2	4	4 (1)	1	4
Range	86-110	86-108	108	94-104	86-110	94-110	94-102	94-110	88-102	106	94-108
Rs	5.06	5.23	1.00	4.75	6.04	5.42	2.00	3.19	3.78	-	4.66
Ho	0.700	0.634	0.000	0.750	0.700	0.636	0.400	0.353	0.333	0.000	0.700
He	0.762	0.805	0.000	0.717	0.817	0.749	0.442	0.476	0.725	-	0.763
SR-CRSP-13
n	40	41	12	8	20	11	10	17	9	1	10
A (PA)	1	1	1	2	2	2	1	2 (1)	2	2	2
Range	173	173	173	173-177	173-177	173-177	177	177-179	173-177	173-177	173-177
Rs	1.00	1.00	1.00	1.88	2.00	1.64	1.00	1.97	1.96	-	2.00
Ho	0.000	0.000	0.000	0.125	0.500	0.091	0.000	0.000	0.000	1000	0.700
He	0.000	0.000	0.000	0.125	0.431	0.091	0.000	0.300	0.210	-	0.479
SR-CRSP-14
n	40	41	12	8	20	11	10	17	9	1	10
A (PA)	12	17 (3)	1	4	7	8	5	6	8	2	10 (1)
Range	137-181	141-185	163	153-169	137-183	153-179	163-187	159-179	157-187	165-179	157-193
Rs	6.77	9.09	1.00	3.75	4.69	6.73	4.62	4.86	7.25	-	7.60
Ho	0.700	0.829	0.000	0.375	0.300	0.727	0.800	0.294	0.667	1000	0.700
He	0.846	0.923	0.000	0.617	0.732	0.866	0.773	0.761	0.882	-	0.836
SR-CRSP-15
n	40	41	12	8	20	11	10	17	9	1	10
A (PA)	6	5 (1)	1	5	8 (1)	6	3	3	5	2	6
Range	173-197	173-197	199	185-199	187-201	185-197	193-197	193-197	185-199	193-197	173-197
Rs	4.48	4.42	1.00	4.74	5.66	5.55	3.00	2.90	4.70	-	5.54
Ho	0.700	0.610	0.000	1000	0.800	0.909	0.600	0.353	0.667	1000	0.800
He	0.761	0.677	0.000	0.733	0.801	0.840	0.626	0.613	0.712	-	0.816
ETH10
n	40	41	12	8	20	11	10	17	9	1	10
A (PA)	4	7	1	4 (1)	4	2	4	2	3	1	2
Range	214-220	210-222	212	202-216	210-216	212-214	210-222	212-214	212-222	212-212	212-214
Rs	3.07	4.82	1.00	4.00	3.11	2.00	3.62	1.99	2.56	-	1.70
Ho	0.475	0.659	0.000	0.750	0.350	0.273	0.600	0.353	0.111	0.000	0.100
He	0.582	0.764	0.000	0.783	0.421	0.455	0.553	0.371	0.216	-	0.100
ETH225
n	40	41	12	8	20	11	10	17	9	1	10
A (PA)	4	2	1	3	5	6	2	4	5	2	7
Range	138-152	138-140	138	150-158	138-156	138-158	148-154	148-156	142-158	146-160	146-160
Rs	2.59	1.69	1.00	2.88	4.65	5.36	2.00	3.07	4.73	-	6.16
Ho	0.275	0.098	0.000	0.375	0.750	0.545	0.500	0.706	0.333	1000	0.700
He	0.401	0.137	0.000	0.575	0.786	0.780	0.521	0.597	0.771	-	0.805
INRA003
n	40	41	12	8	20	11	10	17	9	1	10
A (PA)	1	1	1	2	2	2	1	3 (1)	2	1	1
Range	186	186	186	186-188	186-188	186-188	188	186-190	186-188	188	188
Rs	1.00	1.00	1.00	2.00	1.90	2.00	1.00	2.47	1.78	-	1.00
Ho	0.000	0.000	0.000	0.625	0.250	0.545	0.000	0.176	0.111	0.000	0.000
He	0.000	0.000	0.000	0.458	0.224	0.485	0.000	0.269	0.111	-	0.000
INRA005
n	40	41	12	8	20	11	10	17	9	1	10
A (PA)	4	9	2	5	6	6	1	4	5	2 (1)	5 (1)
Range	152-160	142-164	156-158	152-160	142-160	152-164	160	142-162	146-160	162-170	136-160
Rs	3.80	4.88	1.58	4.86	5.04	5.36	1.00	3.65	4.55	-	4.59
Ho	0.650	0.561	0.083	0.875	0.800	0.727	0.000	0.706	0.556	1000	0.600
He	0.711	0.596	0.083	0.758	0.790	0.779	0.000	0.706	0.706	-	0.674
INRA011
n	40	41	12	8	20	11	10	17	9	1	10
A (PA)	5	9 (2)	1	4	8	8	4	3	4	1	7 (1)
Range	190-202	190-212	196	180-212	180-204	180-204	188-200	188-194	188-202	202	180-206
Rs	3.32	5.42	1.00	3.87	6.67	7.03	3.40	2.07	3.78	-	6.24
Ho	0.675	0.634	0.000	0.500	0.850	0.727	0.300	0.176	0.222	0.000	0.900
He	0.651	0.750	0.000	0.642	0.864	0.870	0.537	0.169	0.732	-	0.847
INRA023
n	40	41	12	8	20	11	10	17	9	1	10
A (PA)	8	7 (1)	2	2	5	4	3	1	4	2	2
Range	192-210	192-214	196-202	202-206	198-210	196-208	202-206	204	200-206	202-206	202-206
Rs	5.91	5.17	2.00	2.00	4.06	3.48	2.70	1.00	3.77	-	1.70
Ho	0.775	0.805	0.500	0.375	0.600	0.272	0.500	0.000	0.556	1000	1000
He	0.815	0.802	0.464	0.325	0.642	0.463	0.468	0.000	0.700	-	1000
INRA036
n	40	41	12	8	20	11	10	17	9	1	10
A (PA)	6	6	1	2	7 (1)	5	4	5	6 (1)	2	6 (1)
Range	172-188	176-186	174	182-188	172-192	178-188	178-184	172-188	170-184	172-178	172-200
Rs	4.91	4.64	1.00	2.00	4.80	4.62	3.32	4.32	5.73	-	5.24
Ho	0.800	0.780	0.000	0.500	0.600	1000	0.400	0.647	0.333	1000	0.600
He	0.753	0.683	0.000	0.400	0.740	0.801	0.363	0.743	0.850	-	0.747
INRA063
n	40	41	12	8	20	11	10	17	9	1	10
A (PA)	2	2	1	1	1	2	2	2	1	1	1
Range	161-163	161-163	161	161	161	161-163	161-163	161-163	161	161	161
Rs	1.90	1.43	1.00	1.00	1.00	1.64	1.70	2.00	1.00	-	1.00
Ho	0.225	0.073	0.000	0.000	0.000	0.091	0.100	0.471	0.000	0.000	0.000
He	0.240	0.071	0.000	0.000	0.000	0.091	0.100	0.428	0.000	-	0.000
