# Supplementary material for: Integrating phylogeographic patterns of microsatellite and mtDNA divergence to infer the evolutionary history of chamois (genus Rupicapra)
Source: BMC Evol Biol. 2010 Jul 22;10:222. doi: 10.1186/1471-2148-10-222 (PMC2923631; doi:10.1186/1471-2148-10-222)
Supplement: Additional file 3 — List of samples. List of samples analysed in this study along with locality, year of sampling and haplotype designation for the mtDNA fragments. Samples genotyped for microsatellites are marked with an asterisk. [file 1471-2148-10-222-S3.XLS]

## Sheet: Additional3
Additional file 3 – List of samples
SUBSPECIE	CODE	LOCATION	COUNTRY	YEAR	TISSUE	cytb	ND1	12S	PRO	CR	mSATS
R. p. parva	CBWo01	Somiedo, Asturias	Spain	1995	muscle						*
R. p. parva	CBWo02	Somiedo, Asturias	Spain	1995	muscle						*
R. p. parva	CBWo03	Somiedo, Asturias	Spain	1995	muscle						*
R. p. parva	CBWo04	Somiedo, Asturias	Spain	1995	muscle						*
R. p. parva	CBWo05	Somiedo, Asturias	Spain	1995	muscle						*
R. p. parva	CBWo06	Somiedo, Asturias	Spain	1995	muscle						*
R. p. parva	CBWo07	Somiedo, Asturias	Spain	1995	muscle						*
R. p. parva	CBWo08	Somiedo, Asturias	Spain	1995	muscle						*
R. p. parva	CBWo09	Somiedo, Asturias	Spain	1995	muscle						*
R. p. parva	CBWo10	Somiedo, Asturias	Spain	1995	muscle						*
R. p. parva	CBWo11	Somiedo, Asturias	Spain	1995	muscle						*
R. p. parva	CBWo12	Somiedo, Asturias	Spain	1995	muscle						*
R. p. parva	CBWo13	Somiedo, Asturias	Spain	1995	muscle						*
R. p. parva	CBWo14	Somiedo, Asturias	Spain	1995	muscle						*
R. p. parva	CBWo15	Somiedo, Asturias	Spain	1995	muscle						*
R. p. parva	CBWo16	Somiedo, Asturias	Spain	1995	muscle						*
R. p. parva	CBWo17	Somiedo, Asturias	Spain	1995	muscle						*
R. p. parva	CBWo18	Somiedo, Asturias	Spain	1995	muscle						*
R. p. parva	CBWo19	Somiedo, Asturias	Spain	1995	muscle						*
R. p. parva	CBWo20	Somiedo, Asturias	Spain	2002	liver	cytb-12	ND01	12S01	PRO01	CR01
R. p. parva	CBWo21	Somiedo, Asturias	Spain	2002	liver	cytb-12	ND01	12S01	PRO01	CR01
R. p. parva	CBWo22	Somiedo, Asturias	Spain	2002	liver	cytb-12	ND01	12S01	PRO01	CR02
R. p. parva	CBWo23	Somiedo, Asturias	Spain	2002	liver	cytb-12	ND01	12S01	PRO01	CR01
R. p. parva	CBEo01	Aller, Asturias	Spain	1995	muscle	cytb-12	ND01	12S01	PRO01	CR03	*
R. p. parva	CBEo02	Aller, Asturias	Spain	1995	muscle	cytb-12	ND01	12S01	PRO01	CR04	*
R. p. parva	CBEo03	Aller, Asturias	Spain	1995	muscle	cytb-12	ND01	12S01	PRO01	CR05	*
R. p. parva	CBEo04	Aller, Asturias	Spain	1995	muscle	cytb-12	ND01	12S01	PRO01	CR03	*
R. p. parva	CBEo05	Aller, Asturias	Spain	1995	muscle	cytb-12	ND01	12S01	PRO01	CR04	*
R. p. parva	CBEo06	Aller, Asturias	Spain	1995	muscle	cytb-16	ND02	12S01	PRO01	CR06	*
R. p. parva	CBEo07	Caso, Asturias	Spain	1995	muscle						*
R. p. parva	CBEo08	Caso, Asturias	Spain	1995	muscle						*
R. p. parva	CBEo09	Caso, Asturias	Spain	1995	muscle						*
R. p. parva	CBEo10	Caso, Asturias	Spain	1995	muscle						*
R. p. parva	CBEo11	Caso, Asturias	Spain	1995	muscle						*
R. p. parva	CBEo12	Piloña, Asturias	Spain	1995	muscle						*
R. p. parva	CBEo13	Piloña, Asturias	Spain	1995	muscle						*
R. p. parva	CBEo14	Piloña, Asturias	Spain	1995	muscle						*
R. p. parva	CBEo15	Piloña, Asturias	Spain	1995	muscle						*
R. p. parva	CBEo16	Piloña, Asturias	Spain	1995	muscle						*
R. p. parva	CBEo17	Ponga Asturias	Spain	1995	muscle	cytb-16	ND02	12S01	PRO01	CR07	*
R. p. parva	CBEo18	Ponga Asturias	Spain	1995	muscle	cytb-12	ND01	12S01	PRO01	CR08	*
R. p. parva	CBEo19	Ponga Asturias	Spain	1995	muscle	cytb-16	ND02	12S01	PRO01	CR06	*
R. p. parva	CBEo20	Ponga Asturias	Spain	1995	muscle	cytb-12	ND01	12S01	PRO01	CR09	*
R. p. parva	CBEo21	Ponga Asturias	Spain	1995	muscle	cytb-16	ND02	12S01	PRO01	CR06	*
R. p. pyrenaica	PYWo01	Benasque, Huesca	Spain	1998	muscle	cytb-11					*
R. p. pyrenaica	PYWo02	Benasque, Huesca	Spain	1998	muscle	cytb-11					*
R. p. pyrenaica	PYWo03	Benasque, Huesca	Spain	1998	muscle	cytb-11					*
R. p. pyrenaica	PYWo04	Benasque, Huesca	Spain	1998	muscle	cytb-11					*
R. p. pyrenaica	PYWo05	Benasque, Huesca	Spain	1998	muscle	cytb-11					*
R. p. pyrenaica	PYWo06	Benasque, Huesca	Spain	1998	muscle	cytb-11					*
R. p. pyrenaica	PYWo07	Benasque, Huesca	Spain	1998	muscle	cytb-11					*
R. p. pyrenaica	PYWo08	Benasque, Huesca	Spain	1998	muscle	cytb-11					*
R. p. pyrenaica	PYWo09	Benasque, Huesca	Spain	1998	muscle	cytb-11	ND03	12S01	PRO01	CR10	*
R. p. pyrenaica	PYWo10	Benasque, Huesca	Spain	1998	muscle	cytb-11	ND04	12S01	PRO01	CR11	*
R. p. pyrenaica	PYWo11	Benasque, Huesca	Spain	1998	muscle	cytb-11	ND05	12S01	PRO01	CR12	*
R. p. pyrenaica	PYWo12	Benasque, Huesca	Spain	1998	muscle	cytb-19	ND04	12S01	PRO01	CR13	*
R. p. pyrenaica	PYWo13	Benasque, Huesca	Spain	1998	muscle	cytb-11	ND03	12S01	PRO01	CR12	*
R. p. pyrenaica	PYWo14	Benasque, Huesca	Spain	1998	muscle	cytb-11	ND04	12S01	PRO01	CR11	*
R. p. pyrenaica	PYWo15	Benasque, Huesca	Spain	1998	muscle	cytb-11	ND04	12S01	PRO01	CR14	*
R. p. pyrenaica	PYWo16	Benasque, Huesca	Spain	1998	muscle	cytb-19	ND04	12S01	PRO01	CR15	*
R. p. pyrenaica	PYWo17	Benasque, Huesca	Spain	1998	muscle	cytb-11	ND04	12S01	PRO01	CR11	*
R. p. pyrenaica	PYWo18	Benasque, Huesca	Spain	1998	muscle	cytb-20	ND04	12S01	PRO01	CR16	*
R. p. pyrenaica	PYWo19	Benasque, Huesca	Spain	1998	muscle	cytb-19	ND04	12S01	PRO01	CR15	*
R. p. pyrenaica	PYWo20	Benasque, Huesca	Spain	1998	muscle	cytb-11	ND04	12S01	PRO01	CR11	*
R. p. pyrenaica	PYWo21	Benasque, Huesca	Spain	1998	muscle	cytb-20	ND04	12S01	PRO01	CR16	*
R. p. pyrenaica	PYWo22	Benasque, Huesca	Spain	1998	muscle	cytb-19	ND04	12S01	PRO01	CR15	*
R. p. pyrenaica	PYWo23	Benasque, Huesca	Spain	1998	muscle	cytb-19	ND04	12S01	PRO01	CR15	*
R. p. pyrenaica	PYWo24	Benasque, Huesca	Spain	1998	muscle	cytb-11	ND03	12S01	PRO01	CR17	*
R. p. pyrenaica	PYEo01	Vallferrera, Lérida	Spain	1996	muscle						*
R. p. pyrenaica	PYEo02	Vallferrera, Lérida	Spain	1996	muscle						*
R. p. pyrenaica	PYEo03	P.N. Aigues torte i Mauria. Lérida	Spain	1996	muscle						*
R. p. pyrenaica	PYEo04	P.N. Aigues torte i Mauria. Lérida	Spain	1996	muscle						*
R. p. pyrenaica	PYEo05	Sierra del Cadí. Barcelona	Spain	1996	muscle						*
R. p. pyrenaica	PYEo06	Sierra del Cadí. Barcelona	Spain	1996	muscle						*
R. p. pyrenaica	PYEo07	Setcases Gerona	Spain	1996	muscle						*
R. p. pyrenaica	PYEo08	Cataluña	Spain	1996	muscle	cytb-11	ND06	12S01	PRO01	CR18	*
R. p. pyrenaica	PYEo09	Cataluña	Spain	1996	muscle	cytb-11	ND06	12S01	PRO01	CR18	*
R. p. pyrenaica	PYEo10	Cataluña	Spain	1996	muscle	cytb-11	ND04	12S01	PRO01	CR19	*
R. p. pyrenaica	PYEo11	Cataluña	Spain	1996	muscle	cytb-11	ND04	12S01	PRO01	CR19	*
R. p. pyrenaica	PYEo12	Cataluña	Spain	1996	muscle	cytb-11	ND06	12S01	PRO01	CR18	*
R. p. pyrenaica	PYEo13	Setcases Gerona	Spain	1996	muscle	cytb-11	ND06	12S01	PRO01	CR18	*
R. p. pyrenaica	PYEo14	Cataluña	Spain	1996	muscle	cytb-11	ND06	12S01	PRO01	CR18	*
R. p. pyrenaica	PYEo15	Valle de Cardós Lérida	Spain	1996	muscle	cytb-11	ND03	12S01	PRO01	CR20	*
R. p. pyrenaica	PYEo16	Cataluña	Spain	1996	muscle	cytb-11	ND03	12S01	PRO01	CR21	*
R. p. pyrenaica	PYEo17	Cataluña	Spain	1996	muscle	cytb-11	ND06	12S01	PRO01	CR18	*
R. p. ornata	ANo01	P. N. Abruzzo	Italy	1996	skin	cytb-17	ND07	12S02	PRO02	CR22	*
R. p. ornata	ANv3501	P. N. Abruzzo	Italy	1997	liver	cytb-10	ND07	12S02	PRO02	CR22	*
R. p. ornata	ANv5847	P. N. Abruzzo	Italy	1996	liver	cytb-10	ND07	12S02	PRO02	CR22	*
R. p. ornata	ANv83454	P. N. Abruzzo	Italy	1996	liver	cytb-10	ND07	12S02	PRO02	CR22	*
R. p. ornata	ANv7262	P. N. Abruzzo	Italy	1993	liver	cytb-10	ND07	12S02	PRO02	CR22	*
R. p. ornata	ANv7391	P. N. Abruzzo	Italy	1995	liver	cytb-10	ND07	12S02	PRO02	CR22	*
R. p. ornata	ANv5846	P. N. Abruzzo	Italy	1996	liver	cytb-10	ND07	12S02	PRO02	CR22	*
R. p. ornata	ANv6297	P. N. Abruzzo	Italy	1996	liver	cytb-10	ND07	12S02	PRO02	CR22	*
R. p. ornata	ANv6345	P. N. Abruzzo	Italy	1996	liver	cytb-10	ND07	12S02	PRO02	CR22	*
R. p. ornata	ANv830	P. N. Abruzzo	Italy	1997	liver	cytb-10	ND07	12S02	PRO02	CR22	*
R. p. ornata	ANv4454	P. N. Abruzzo	Italy	1997	liver	cytb-10	ND07	12S02	PRO02	CR22	*
R. p. ornata	ANv9339	P. N. Abruzzo	Italy	1997	liver	cytb-10	ND07	12S02	PRO02	CR22	*
R. r. cartusiana	CHAv01	Massif Chartreuse	France	2002	liver	cytb-09	ND08	12S02	PRO02	CR23	*
R. r. cartusiana	CHAv02	Massif Chartreuse	France	2002	liver	cytb-09	ND08	12S02	PRO02	CR23	*
R. r. cartusiana	CHAv03	Massif Chartreuse	France	2002	liver	cytb-09	ND08	12S02	PRO02	CR24	*
R. r. cartusiana	CHAv04	Massif Chartreuse	France	2002	liver	cytb-09	ND08	12S02	PRO02	CR23	*
R. r. cartusiana	CHAv05	Massif Chartreuse	France	2002	liver	cytb-09	ND08	12S02	PRO02	CR23	*
R. r. cartusiana	CHAv06	Massif Chartreuse	France	2002	liver	cytb-09	ND08	12S02	PRO02	CR25	*
R. r. cartusiana	CHAv07	Massif Chartreuse	France	2002	tongue	cytb-09	ND08	12S02	PRO02	CR23	*
R. r. cartusiana	CHAv09	Massif Chartreuse	France	2002	liver	cytb-09	ND08	12S02	PRO02	CR23	*
R. r. rupicapra	ALWo01	Val di Susa	Italy	1998	muscle	cytb-02	ND09	12S03	PRO03	CR26	*
R. r. rupicapra	ALWo02	Val di Susa	Italy	1998	muscle	cytb-16	ND10	12S01	PRO01	CR27	*
R. r. rupicapra	ALWo03	Val di Susa	Italy	1998	muscle	cytb-16	ND10	12S01	PRO01	CR27	*
R. r. rupicapra	ALWo04	Val di Susa	Italy	1998	muscle	cytb-11	ND11	12S04	PRO01	CR28	*
R. r. rupicapra	ALWo05	Val di Susa	Italy	1998	muscle	cytb-11	ND11	12S04	PRO01	CR28	*
R. r. rupicapra	ALWo06	Val di Susa	Italy	1998	muscle	cytb-11	ND11	12S04	PRO01	CR28	*
R. r. rupicapra	ALWo07	Val di Susa	Italy	1998	muscle	cytb-16	ND10	12S01	PRO01	CR29	*
R. r. rupicapra	ALWo08	Val di Susa	Italy	1998	muscle	cytb-11	ND12	12S01	PRO01	CR30	*
R. r. rupicapra	ALWo09	Val di Susa	Italy	1998	muscle	cytb-11	ND10	12S01	PRO01	CR31	*
R. r. rupicapra	ALWo10	Val di Susa	Italy	1998	muscle	cytb-16	ND10	12S01	PRO01	CR29	*
R. r. rupicapra	ALWo11	Val di Susa	Italy	1998	muscle	cytb-02	ND09	12S05	PRO03	CR32	*
R. r. rupicapra	ALWo12	Val di Susa	Italy	1998	muscle	cytb-16	ND10	12S01	PRO01	CR33	*
R. r. rupicapra	ALWo13	Val di Susa	Italy	1998	muscle	cytb-16	ND10	12S01	PRO01	CR33	*
R. r. rupicapra	ALWo14	Val di Susa	Italy	1998	muscle	cytb-16	ND10	12S01	PRO01	CR27	*
R. r. rupicapra	ALWo15	Val di Susa	Italy	1998	muscle	cytb-11	ND12	12S01	PRO01	CR30	*
R. r. rupicapra	ALWo16	Val di Susa	Italy	1998	muscle	cytb-16	ND10	12S01	PRO01	CR27	*
R. r. rupicapra	ALWo17	Val di Susa	Italy	1998	muscle	cytb-11	ND11	12S04	PRO01	CR28	*
R. r. rupicapra	ALWo18	Val di Susa	Italy	1998	muscle	cytb-16	ND10	12S01	PRO01	CR29	*
R. r. rupicapra	ALWv10	Belledonne	France	2002	liver	cytb-11					*
R. r. rupicapra	ALWv11	Belledonne	France	2002	liver	cytb-04					*
R. r. rupicapra	ALCv116	Klosters, Graubünden	Swiss	1992	liver	cytb-02	ND13	12S05	PRO03	CR34
R. r. rupicapra	ALCv119	Klosters, Graubünden	Swiss	1992	liver	cytb-21	ND09	12S05	PRO03	CR35
R. r. rupicapra	ALCv188	Maienfeld, Graubünden	Swiss	1992	liver	cytb-01	ND09	12S05	PRO03	CR36
R. r. rupicapra	ALCv212	Maienfeld, Graubünden	Swiss	1992	liver	cytb-01	ND09	12S05	PRO03	CR36
R. r. rupicapra	ALCv214	Maienfeld, Graubünden	Swiss	1992	liver	cytb-01	ND09	12S05	PRO03	CR36
R. r. rupicapra	ALCv215	Maienfeld, Graubünden	Swiss	1992	liver	cytb-01	ND09	12S05	PRO03	CR36
R. r. rupicapra	ALCv216	Seewies, Graubünden	Swiss	1992	liver	cytb-21	ND09	12S05	PRO03	CR35
R. r. rupicapra	ALCv235	Luzein, Graubünden	Swiss	1992	liver	cytb-01	ND09	12S05	PRO03	CR36
R. r. rupicapra	ALCv236	Luzein, Graubünden	Swiss	1992	liver	cytb-01	ND09	12S05	PRO03	CR36
R. r. rupicapra	ALCv237	Schiers, Graubünden	Swiss	1992	liver	cytb-02	ND09	12S05	PRO03	CR37
R. r. rupicapra	ALCv243	Maienfeld, Graubünden	Swiss	1992	liver	cytb-01	ND09	12S05	PRO03	CR36
R. r. rupicapra	ALCv251	Klosters, Graubünden	Swiss	1992	liver	cytb-02	ND09	12S06	PRO03	CR38
R. r. rupicapra	ALCv255	Luzein, Graubünden	Swiss	1992	liver	cytb-01	ND09	12S05	PRO03	CR36
R. r. rupicapra	ALCv258	Fläsch, Graubünden	Swiss	1992	liver	cytb-02	ND14	12S05	PRO03	CR39
R. r. rupicapra	ALCv259	Schiers, Graubünden	Swiss	1992	liver	cytb-01	ND09	12S05	PRO03	CR36
R. r. rupicapra	ALCv588	Achenkirch, Tyrol	Austria	1992	liver	cytb-02	ND09	12S05	PRO03	CR40
R. r. rupicapra	ALCv605	Achenkirch, Tyrol	Austria	1992	liver	cytb-02	ND09	12S05	PRO03	CR41
R. r. rupicapra	ALCv659	Achenkirch, Tyrol	Austria	1992	liver	cytb-02	ND09	12S05	PRO03	CR40
R. r. rupicapra	ALCv744	Achenkirch, Tyrol	Austria	1992	liver	cytb-02	ND09	12S05	PRO03	CR41
R. r. rupicapra	ALCv939	Achenkirch, Tyrol	Austria	1992	liver	cytb-02	ND09	12S05	PRO03	CR41
R. r. rupicapra	ALEo01	Tarvisio	Italy	1998	muscle	cytb-02	ND15	12S05	PRO03	CR42	*
R. r. rupicapra	ALEo02	Tarvisio	Italy	1998	muscle	cytb-02	ND16	12S05	PRO03	CR43	*
R. r. rupicapra	ALEo03	Tarvisio	Italy	1998	muscle	cytb-02	ND09	12S05	PRO03	CR44	*
R. r. rupicapra	ALEo04	Tarvisio	Italy	1998	muscle	cytb-02	ND09	12S05	PRO03	CR45	*
R. r. rupicapra	ALEo05	Tarvisio	Italy	1998	muscle	cytb-02	ND09	12S05	PRO03	CR46	*
R. r. rupicapra	ALEo06	Tarvisio	Italy	1998	muscle	cytb-02	ND09	12S05	PRO03	CR47	*
R. r. rupicapra	ALEo07	Tarvisio	Italy	1998	muscle	cytb-03	ND09	12S07	PRO03	CR48	*
R. r. rupicapra	ALEo08	Tarvisio	Italy	1998	muscle	cytb-02	ND09	12S05	PRO03	CR49	*
R. r. rupicapra	ALEo09	Tarvisio	Italy	1998	muscle	cytb-02	ND09	12S05	PRO03	CR49	*
R. r. rupicapra	ALEo10	Tarvisio	Italy	1998	muscle	cytb-02	ND09	12S05	PRO03	CR49	*
R. r. rupicapra	ALEo11	Tarvisio	Italy	1998	muscle	cytb-02	ND13	12S05	PRO03	CR50	*
R. r. tatrica	TAo02	Tatra National Park	Poland	1999	muscle	cytb-07	ND18	12S05	PRO03	CR57	*
R. r. tatrica	TAo03	Tatra National Park	Poland	1999	muscle	cytb-07	ND18	12S05	PRO03	CR57	*
R. r. tatrica	TAv50	High Tatra Mts.	Slovakia	1998	spleen	cytb-07	ND18	12S05	PRO03	CR57	*
R. r. tatrica	TAv51	High Tatra Mts.	Slovakia	1995	spleen	cytb-08	ND18	12S05	PRO03	CR57	*
R. r. tatrica	TAv52	High Tatra Mts.	Slovakia	1994	spleen	cytb-07	ND18	12S05	PRO03	CR57	*
R. r. tatrica	TAv53	High Tatra Mts.	Slovakia	1997	skin	cytb-07	ND18	12S05	PRO03	CR58	*
R. r. tatrica	TAv54	High Tatra Mts.	Slovakia	1999	muscle	cytb-07	ND18	12S05	PRO03	CR59	*
R. r. tatrica	TAv101	Low Tatra Mts.	Czech Republic	2003	muscle	cytb-08	ND18	12S05	PRO03	CR57	*
R. r. tatrica	TAv102	Low Tatra Mts.	Czech Republic	2001	muscle	cytb-08	ND18	12S05	PRO03	CR57	*
R. r. tatrica	TAv104	Low Tatra Mts.	Czech Republic	2001	muscle	cytb-08	ND18	12S05	PRO03	CR57	*
R. r. carpatica	CPo01	Fagaras	Romania	2000	tooth	cytb-06	ND19	12S05	PRO03	CR60	*
R. r. carpatica	CPo02	Fagaras	Romania	2000	tooth	cytb-07	ND18	12S05	PRO03	CR61	*
R. r. carpatica	CPo03	Fagaras	Romania	2000	tooth	cytb-07	ND18	12S05	PRO03	CR62	*
R. r. carpatica	CPo04	Azuga	Romania	2000	tooth	cytb-05	ND18	12S05	PRO03	CR63	*
R. r. carpatica	CPo05	Azuga	Romania	2000	tooth	cytb-05	ND18	12S05	PRO03	CR63	*
R. r. carpatica	CPo06	Azuga	Romania	2000	tooth	cytb-05	ND18	12S05	PRO03	CR63	*
R. r. carpatica	CPo07	Azuga	Romania	2000	tooth	cytb-05	ND18	12S05	PRO03	CR64	*
R. r. carpatica	CPo08	Azuga	Romania	2000	tooth						*
R. r. carpatica	CPo09	Azuga	Romania	2000	tooth						*
R. r. carpatica	CPo10	Azuga	Romania	2000	tooth	cytb-05	ND18	12S05	PRO03	CR63	*
R. r. carpatica	CPo11	Azuga	Romania	2000	bone	cytb-05	ND18	12S05	PRO03	CR63	*
R. r. carpatica	CPo12	Azuga	Romania	2000	bone						*
R. r. carpatica	CPo13	Azuga	Romania	2000	tooth						*
R. r. carpatica	CPo14	Azuga	Romania	2000	tooth						*
R. r. carpatica	CPo15	Azuga	Romania	2000	tooth						*
R. r. carpatica	CPo16	Azuga	Romania	2000	tooth						*
R. r. carpatica	CPo17	Arges	Romania	2001	tooth	cytb-06	ND19	12S05	PRO03	CR65	*
R. r. carpatica	CPo18	Arges	Romania	2001	skull	cytb-05	ND18	12S05	PRO03	CR63
R. r. carpatica	CPo19	Arges	Romania	2001	skull	cytb-05	ND18	12S05	PRO03	CR66
R. r. carpatica	CPo20	Arges	Romania	2001	skull	cytb-07	ND18	12S10	PRO03	CR67
R. r. carpatica	CPo21	Arges	Romania	2001	skull	cytb-05	ND18	12S05	PRO03	CR68
R. r. carpatica	CPo23	Arges	Romania	2001	skull	cytb-06	ND19	12S05	PRO03	CR69
R. r. carpatica	CPo24	Arges	Romania	2001	skull	cytb-18	ND19	12S05	PRO03	CR69
R. r. balcanica	BAo01	Pirin National Park	Bulgary	1994	skin + hair						*
R. r. balcanica	BAo03	Vikos-Aoos National Parck	Greece	2000	skin + hair						*
R. r. balcanica	BAo04	Macedonia	Greece	2001	tooth + bone						*
R. r. balcanica	BAo05	Macedonia	Greece	2001	tooth + bone	cytb-07	ND09	12S08	PRO03	CR51	*
R. r. balcanica	BAo06	Macedonia	Greece	2001	tooth + bone	cytb-07					*
R. r. balcanica	BAo07	Macedonia	Greece	2001	tooth + bone						*
R. r. balcanica	BAo08	Vikos-Aoos Grecia	Greece	2002	skin	cytb-07	ND17	12S05	PRO03	CR52	*
R. r. balcanica	BAo12	Grecia	Greece	2004	skin + tooth	cytb-07	ND17	12S05	PRO03	CR53
R. r. balcanica	BAo14	Macedonia	Greece	2001	hair						*
R. r. balcanica	BAo15	Vikos-Aoos National Parck	Greece	2006	muscle + hair	cytb-07	ND09	12S08	PRO03	CR54	*
R. r. balcanica	BAo16	Vikos-Aoos National Parck	Greece	2006	skin + hair	cytb-07	ND17	12S05	PRO03	CR53
R. r. balcanica	BAo17	Karpayi	Servia	1999	muscle	cytb-07	ND09	12S05	PRO03	CR55
R. r. balcanica	BAv03	Mts. Olympus	Greece	1999	skin + hair	cytb-07	ND09	12S09	PRO03	CR56
R. r. balcanica	BAv04	Mts. Olympus	Greece	1999	skin + hair	cytb-07	ND09	12S09	PRO03	CR56
R. r. balcanica	BAv05	Mts. Olympus	Greece	1999	skin + hair	cytb-07	ND09	12S09	PRO03	CR56
R. r. asiatica	TUo01	Tunceli	Turkey	2007	muscle	cytb-07	ND09	12S05	PRO03	CR70	*
R. r. caucasica	CUo02	North Ossetia	Russia	1996	tooth	cytb-07	ND09	12S05	PRO03	CR71	*
R. r. caucasica	CUo03	North Ossetia	Russia	1996	tooth	cytb-07	ND20	12S05	PRO03	CR72	*
R. r. caucasica	CUo04	North Ossetia	Russia	1996	skin						*
R. r. caucasica	CUo05	Great Caucasus	Georgia	1996	skin						*
R. r. caucasica	CUo06	Great Caucasus	Georgia	1996	skin						*
R. r. caucasica	CUo07	Great Caucasus	Georgia	1996	skin						*
R. r. caucasica	CUv09	North Ossetia	Russia	2000	liver	cytb-07	ND20	12S05	PRO03	CR72	*
R. r. caucasica	CUv10	North Ossetia	Russia	2000	liver	cytb-07	ND20	12S05	PRO03	CR72	*
R. r. caucasica	CUv42	Abjasia	Georgia	2001	liver	cytb-18	ND09	12S05	PRO03	CR73	*
R. r. caucasica	CUv44	Abjasia	Georgia	2001	liver	cytb-07	ND21	12S05	PRO03	CR74	*
